# Supplementary material for: Improved Ferroelectric Properties in Hf0.5Zr0.5O2 Thin Films by Microwave Annealing
Source: Nanomaterials (Basel). 2022 Aug 30;12(17):3001. doi: 10.3390/nano12173001 (PMC9457976; doi:10.3390/nano12173001)
Supplement: Supplementary file 1 [file nanomaterials-12-03001-s001.zip]

Archive with 1 entries (1 files):
- nanomaterials-1859721-supplementary.pdf
